# Supplementary material for: CTSG-expressing mast cells confer resistance to immunotherapy in colorectal cancer
Source: Front Oncol. 2026 Jul 1;16:1854253. doi: 10.3389/fonc.2026.1854253 (PMC13368519; doi:10.3389/fonc.2026.1854253)
Supplement: Supplementary file 2 [file Table1.xlsx]

## Sheet: Supplementary Table 1
Supplementary Table 1. Primers for quantitative real-time PCR used in this study.
Tcell_activation	Cytotoxicity	Cytokine_secretion	Tcell_chemotaxis	IFNG_effector	Exhaustion
Cd3d	Prf1	Ifng	Ccl3	Ifng	Pdcd1
Cd3e	Gzmb	Tnf	Ccl4	Stat1	Lag3
Cd3g	Gzma	Il2	Ccl5	Irf1	Havcr2
Cd8a	Nkg7	Csf2	Xcl1	Tbx21	Tigit
Cd8b1	Ifng		Cxcr3	Cxcr3	Ctla4
Il2ra	Ccl5		Ccr5	Gzmb	Tox
Cd69	Klrd1		Ccr7	Prf1	Eomes
Icos			S1pr1	Ccl5	Batf
Cd44					Cd244a
Ifng
Tnf
Tbx21
Eomes
